# Supplementary material for: Photochemical Internalization with Fimaporfin: Enhanced Bleomycin Treatment for Head and Neck Cancer
Source: Pharmaceutics. 2023 Jul 28;15(8):2040. doi: 10.3390/pharmaceutics15082040 (PMC10458762; doi:10.3390/pharmaceutics15082040)
Supplement: Supplementary file 1 [file pharmaceutics-15-02040-s001.zip]

Archive with 1 entries (1 files):
- pharmaceutics-2443748-supplementary.pdf
